# Supplementary material for: Development and Investigation of an Innovative 3D Biohybrid Based on Collagen and Silk Sericin Enriched with Flavonoids for Potential Wound Healing Applications
Source: Polymers (Basel). 2024 Jun 8;16(12):1627. doi: 10.3390/polym16121627 (PMC11207284; doi:10.3390/polym16121627)
Supplement: Supplementary file 1 [file polymers-16-01627-s001.zip]

Archive with 1 entries (1 files):
- polymers-3011035-supplementary.pdf
